# Supplementary material for: Identification of a new European rabbit IgA with a serine-rich hinge region
Source: PLoS One. 2018 Aug 8;13(8):e0201567. doi: 10.1371/journal.pone.0201567 (PMC6082545; doi:10.1371/journal.pone.0201567)
Supplement: S1 Fig — Dots (.) represent identity with the uppermost sequence, dashes (-) stand for gaps in the alignment. IgA6 is presumably an allele to IgA1 [26]. GenBank accession numbers are in brackets. (XLS) [file pone.0201567.s001.xls]

## Sheet: Sequence Data
S1 Fig. Amino acid sequence alignment of European rabbit 15 IgA Cα chains. Dots (.) represent identity with the uppermost sequence, dashes (-) stand for gaps in the alignment. IgA6 is presumably an allele to IgA1 [26]. GenBank accession numbers are in brackets.
IgA1_(X51647)		-	P	A	T	T	P	I	L	F	P	L	-	S	L	P	-	-	C	P	-	-	L	S	G	Q	P	V	V	V	G	C	L	I	Q	G	F	F	P	L	G	P	L	N	V	K	W	T	I
IgA2 (X82108)		D	L	E	N	S	S	P	-	-	D	.	I	P	.	.	-	-	.	.	I	L	E	P	.	E	.	M	.	I	.	.	.	.	R	.	.	.	.	R	.	.	.	T	.	T	.	N	V
IgA3 (X82109)		-	T	.	A	P	.	S	.	.	.	.	I	H	-	.	-	R	.	A	L	K	D	T	P	A	T	.	I	A	.	.	.	.	R	.	.	.	.	.	.	.	.	S	.	S	.	N	A
IgA4 (X82110)		-	.	.	.	P	.	.	I	.	.	.	T	C	-	.	-	G	.	V	L	K	D	T	S	A	T	I	.	A	.	.	.	.	R	.	.	.	.	R	.	.	.	G	.	T	.	N	D
IgA5 (X82111)		-	T	.	A	S	.	R	.	.	.	.	I	H	-	.	-	R	.	A	L	K	D	T	S	A	T	.	I	A	.	.	.	.	R	.	.	.	.	.	.	.	.	S	.	S	.	N	A
IgA6 (X82112)		D	.	V	N	.	-	R	P	I	L	I	P	L	-	.	-	S	-	.	I	L	G	P	.	E	.	.	.	I	.	.	.	.	R	.	.	.	.	.	.	.	.	S	.	T	.	N	T
IgA7 (X82113)		-	.	.	A	.	.	D	I	.	.	.	N	L	-	.	L	-	R	V	S	D	G	N	S	.	T	.	.	.	.	.	.	.	R	.	.	.	.	P	S	.	.	R	.	S	.	N	V
IgA8 (X82114)		-	S	.	.	.	.	G	I	Y	.	.	S	L	-	.	L	-	H	V	S	D	G	N	S	.	.	.	.	.	.	.	.	.	D	.	.	.	.	P	.	.	.	R	.	S	.	N	V
IgA9 (X82115)		-	.	.	.	.	.	S	.	.	.	.	S	L	-	.	-	-	.	.	-	-	E	C	A	H	.	.	.	.	.	.	.	.	R	.	.	.	.	.	.	.	.	.	.	S	.	N	G
IgA10 (X82116)		-	A	.	.	N	L	E	.	.	.	M	T	C	-	.	-	-	-	-	R	P	R	P	E	.	T	.	.	.	.	.	.	.	R	.	.	-	.	.	D	.	.	S	.	S	.	D	V
IgA11 (X82117)		-	.	.	.	.	.	G	I	Y	.	.	S	L	-	.	L	-	R	V	S	D	G	N	S	.	T	.	.	.	.	.	.	.	R	.	.	.	.	.	.	.	.	R	.	S	.	N	V
IgA12 (X82118)		-	S	.	.	.	.	S	.	.	.	.	I	L	-	.	-	-	-	-	G	P	V	.	.	E	T	.	.	.	.	.	.	.	R	.	.	.	.	.	.	.	.	.	.	S	.	N	G
IgA13 (X82119)		-	-	-	-	-	-	-	-	-	-	-	-	-	-	-	-	-	-	-	-	-	-	N	S	.	Y	.	.	.	.	.	.	.	R	.	.	.	.	P	.	.	.	S	.	S	.	.	V
IgA14 (AF314407)		-	-	-	-	-	-	-	-	-	-	-	-	-	-	-	-	-	-	-	-	-	-	-	-	-	-	-	-	-	-	-	-	-	-	-	-	-	-	-	-	-	-	-	-	-	-	-	-
expressed IgA14 (MH120867)		-	-	-	-	-	-	-	-	-	-	-	-	-	-	-	-	-	-	-	-	-	-	-	-	-	-	-	-	-	-	.	.	.	R	.	.	.	.	.	.	.	.	S	.	S	.	N	V
IgA15 (MH120868)		-	-	-	-	-	-	-	-	-	-	-	-	-	-	-	-	-	-	-	-	-	-	-	-	-	-	-	-	-	-	.	.	.	.	.	.	.	.	R	.	.	.	S	.	S	.	.	V
IgA1_(X51647)		E	E	L	A	L	N	A	L	V	T	L	T	C	L	V	R	G	F	S	P	K	D	V	L	V	Y	W	T	N	K	G	-	V	V	V	P	K	D	S	F	L	V	W	K	P	L	P	E
IgA2 (X82108)		.	.	.	.	.	.	.	.	.	.	.	.	.	.	.	.	.	.	.	.	.	.	.	.	.	S	.	.	H	N	.	T	P	.	.	.	.	.	.	Y	.	.	.	.	.	.	R	.
IgA3 (X82109)		.	.	.	.	.	.	.	.	.	.	.	.	.	.	.	.	.	.	.	.	.	.	.	.	.	S	.	.	H	N	.	T	L	.	.	.	.	.	.	.	.	.	.	.	.	.	.	.
IgA4 (X82110)		.	.	.	.	.	.	.	.	.	.	.	.	.	.	.	.	.	.	.	.	.	.	.	.	.	.	.	.	.	.	.	-	L	Q	.	.	.	.	.	.	.	.	.	.	.	.	.	.
IgA5 (X82111)		D	.	.	.	.	.	.	.	.	.	.	.	.	.	.	.	.	.	.	.	.	.	.	.	.	.	.	.	.	.	.	-	.	E	.	.	.	.	.	.	.	.	.	.	.	.	.	.
IgA6 (X82112)		.	.	.	.	.	.	E	.	.	.	.	.	.	.	.	.	.	.	.	.	.	.	.	.	.	.	.	.	.	.	.	-	.	N	.	.	E	N	.	.	.	.	.	.	.	.	.	.
IgA7 (X82113)		.	.	.	.	.	.	.	.	.	.	.	.	.	.	.	.	.	.	.	.	.	.	.	.	.	.	.	R	K	.	D	-	.	E	.	.	E	N	.	.	.	.	.	.	.	.	.	.
IgA8 (X82114)		.	.	.	.	.	.	.	.	.	.	.	.	.	.	.	.	.	.	.	.	.	.	.	.	.	S	.	.	H	N	.	T	P	.	.	.	.	.	.	.	.	.	.	.	.	.	.	.
IgA9 (X82115)		.	.	.	.	.	.	E	Q	.	.	.	.	.	.	.	Q	.	.	.	.	.	.	.	.	.	S	.	.	H	N	.	T	L	.	.	.	.	.	.	Y	.	.	.	.	.	.	.	.
IgA10 (X82116)		D	.	.	.	.	.	.	.	.	.	.	.	.	.	.	.	.	.	.	.	.	.	.	.	.	.	.	.	.	.	.	-	.	N	.	.	E	N	.	.	.	L	.	.	.	.	.	.
IgA11 (X82117)		.	.	.	.	.	.	.	.	.	.	.	.	.	.	.	.	.	.	.	.	.	.	.	.	.	S	.	.	.	.	.	-	.	K	.	.	E	N	.	.	.	.	.	.	.	.	.	.
IgA12 (X82118)		.	.	.	.	N	.	.	.	.	.	.	.	.	.	G	Q	.	.	.	.	.	.	.	.	.	.	.	.	.	.	.	-	T	.	.	L	.	E	.	Y	.	.	.	.	.	.	.	.
IgA13 (X82119)		.	.	.	.	.	.	E	Q	.	.	.	.	.	.	.	.	.	.	.	.	.	.	.	.	.	S	.	R	H	Q	.	-	Q	E	.	.	E	.	.	.	.	.	.	.	S	M	.	.
IgA14 (AF314407)		-	-	-	-	-	-	-	-	-	-	-	-	-	-	-	-	-	-	-	-	-	-	-	-	-	-	-	-	-	-	-	-	-	-	-	-	-	-	-	-	-	-	-	-	-	-	-	-
expressed IgA14 (MH120867)		.	.	.	.	.	.	E	.	.	.	.	.	.	.	.	.	.	.	.	.	.	.	.	.	.	S	.	K	H	Q	.	-	Q	E	.	S	Q	.	R	Y	.	.	.	.	.	.	.	.
IgA15 (MH120868)		.	.	.	.	.	.	E	Q	.	.	.	.	.	.	.	Q	.	.	.	.	E	.	.	.	.	S	.	R	H	Q	.	-	Q	E	.	.	E	.	.	.	.	.	.	.	S	.	.	K
[truncated: 202 more columns]

## Sheet: Info
Title	fasta file
Format
DataType	Protein
15
Number Sites	368
Identical	.
Missing	?
Indel	-
